# Supplementary material for: Application of Smartphone Technologies in Disease Monitoring: A Systematic Review
Source: Healthcare (Basel). 2021 Jul 14;9(7):889. doi: 10.3390/healthcare9070889 (PMC8303662; doi:10.3390/healthcare9070889)
Supplement: Supplementary file 1 [file healthcare-09-00889-s001.zip]

Archive with 1 entries (1 files):
- healthcare-1247872-supplementary.pdf
